# Supplementary material for: Uncovering Predictors of Lipid Goal Attainment in Type 2 Diabetes Outpatients Using Logic Learning Machine: Insights from the AMD Annals and AMD Artificial Intelligence Study Group
Source: J Clin Med. 2023 Jun 16;12(12):4095. doi: 10.3390/jcm12124095 (PMC10299248; doi:10.3390/jcm12124095)
Supplement: Supplementary file 1 [file jcm-12-04095-s001.zip]

Archive with 1 entries (1 files):
- jcm-2334064-supplementary.pdf
